# Supplementary material for: Hemolivia species infecting Central American wood turtles (Rhinoclemmys pulcherrima manni) and problems with differential diagnosis within the genus Hemolivia
Source: Parasite. 2024 Feb 14;31:1. doi: 10.1051/parasite/2023067 (PMC10865994; doi:10.1051/parasite/2023067)
Supplement: Supplementary file 2 — Table S2. Estimates of evolutionary divergence between sequences. [file parasite-31-1-s2.xlsx]

## Sheet: MatrixOutput
	KF992698mauritanica	KF992699mauritanica	KF992700mauritanica	KF992701mauritanica	KF992702mauritanica	KF992703mauritanica	KF992706mauritanica	KF992708mauritanica	KF992709mauritanica	KF992710mauritanica	KC512766mauritanica	KR069082parvula	KR069083parvula	MW514212cruciata	KF992711mariae	KF992712mariae	OL440970mariae	OL440971mariae	NIC2	NIC9R	NIC19	5054	NIC6	NIC12	NIC17	NIC27	NIC29	5060	MN160404	KP881349stellata	MH196482stellata	MH196480stellata	MH196478stellata	MH196475stellata
KF992698mauritanica
KF992699mauritanica	0.0057
KF992700mauritanica	0.0048	0.0016
KF992701mauritanica	0.0065	0.0036	0.0024
KF992702mauritanica	0.0051	0.0036	0.0024	0.0044
KF992703mauritanica	0.0065	0.0022	0.0024	0.0044	0.0044
KF992706mauritanica	0.0065	0.0036	0.0016	0.0044	0.0043	0.0044
KF992708mauritanica	0.0072	0.0043	0.0032	0.0051	0.0050	0.0051	0.0050
KF992709mauritanica	0.0051	0.0022	0.0008	0.0029	0.0029	0.0029	0.0029	0.0036
KF992710mauritanica	0.0050	0.0007	0.0008	0.0029	0.0029	0.0014	0.0029	0.0036	0.0014
KC512766mauritanica	0.0042	0.0025	0.0028	0.0042	0.0034	0.0042	0.0050	0.0059	0.0034	0.0025
KR069082parvula	0.0078	0.0058	0.0049	0.0068	0.0058	0.0078	0.0068	0.0088	0.0058	0.0058	0.0085
KR069083parvula	0.0076	0.0057	0.0048	0.0067	0.0057	0.0076	0.0067	0.0086	0.0057	0.0057	0.0084	0.0000
MW514212cruciata	0.0086	0.0072	0.0064	0.0080	0.0065	0.0080	0.0079	0.0087	0.0066	0.0065	0.0068	0.0019	0.0019
KF992711mariae	0.0189	0.0167	0.0145	0.0169	0.0161	0.0169	0.0160	0.0183	0.0155	0.0159	0.0143	0.0078	0.0077	0.0145
KF992712mariae	0.0192	0.0170	0.0153	0.0177	0.0170	0.0177	0.0162	0.0185	0.0162	0.0162	0.0146	0.0088	0.0086	0.0148	0.0007
OL440970mariae	0.0221	0.0195	0.0169	0.0208	0.0195	0.0208	0.0155	0.0208	0.0182	0.0182	0.0163	0.0101	0.0099	0.0156	0.0000	0.0013
OL440971mariae	0.0209	0.0172	0.0160	0.0197	0.0184	0.0197	0.0147	0.0209	0.0172	0.0172	0.0151	0.0094	0.0093	0.0147	0.0000	0.0012	0.0000
NIC-2-13	0.0108	0.0087	0.0080	0.0095	0.0087	0.0095	0.0094	0.0102	0.0080	0.0079	0.0084	0.0078	0.0077	0.0060	0.0138	0.0140	0.0168	0.0159
NIC-9R-13	0.0167	0.0116	0.0116	0.0133	0.0133	0.0150	0.0133	0.0167	0.0133	0.0116	0.0161	0.0117	0.0116	0.0116	0.0133	0.0150	0.0133	0.0133	0.0000
NIC-19-13	0.0090	0.0074	0.0082	0.0092	0.0083	0.0092	0.0098	0.0107	0.0083	0.0074	0.0092	0.0082	0.0081	0.0067	0.0107	0.0108	0.0124	0.0115	0.0007	0.0017
5054	0.0108	0.0087	0.0080	0.0095	0.0087	0.0095	0.0094	0.0102	0.0080	0.0079	0.0092	0.0078	0.0077	0.0065	0.0138	0.0140	0.0168	0.0159	0.0000	0.0000	0.0008
NIC-6-13	0.0123	0.0101	0.0096	0.0110	0.0102	0.0110	0.0108	0.0116	0.0095	0.0094	0.0099	0.0078	0.0077	0.0086	0.0145	0.0147	0.0181	0.0172	0.0046	0.0083	0.0037	0.0050
NIC-12-13	0.0123	0.0101	0.0096	0.0110	0.0102	0.0110	0.0108	0.0116	0.0095	0.0094	0.0099	0.0078	0.0077	0.0086	0.0145	0.0147	0.0181	0.0172	0.0046	0.0083	0.0037	0.0050	0.0000
NIC-17-13	0.0104	0.0086	0.0096	0.0105	0.0096	0.0105	0.0112	0.0122	0.0096	0.0086	0.0102	0.0077	0.0076	0.0078	0.0112	0.0114	0.0137	0.0127	0.0031	0.0076	0.0039	0.0034	0.0000	0.0000
NIC-27-13	0.0124	0.0102	0.0096	0.0110	0.0103	0.0110	0.0109	0.0117	0.0096	0.0094	0.0099	0.0078	0.0077	0.0087	0.0146	0.0148	0.0181	0.0172	0.0046	0.0083	0.0037	0.0050	0.0000	0.0000	0.0000
NIC-29-13	0.0123	0.0101	0.0096	0.0110	0.0102	0.0110	0.0108	0.0116	0.0095	0.0094	0.0099	0.0078	0.0077	0.0086	0.0145	0.0147	0.0181	0.0172	0.0046	0.0083	0.0037	0.0050	0.0000	0.0000	0.0000	0.0000
5060	0.0123	0.0101	0.0096	0.0110	0.0102	0.0110	0.0108	0.0116	0.0095	0.0094	0.0109	0.0078	0.0077	0.0094	0.0145	0.0147	0.0181	0.0172	0.0050	0.0083	0.0041	0.0050	0.0000	0.0000	0.0000	0.0000	0.0000
MN160404	0.0192	0.0156	0.0156	0.0174	0.0174	0.0192	0.0174	0.0209	0.0174	0.0156	0.0200	0.0122	0.0121	0.0156	0.0156	0.0174	0.0156	0.0156	0.0086	0.0086	0.0087	0.0086	0.0000	0.0000	0.0000	0.0000	0.0000	0.0000
KP881349stellata	0.0152	0.0130	0.0113	0.0132	0.0124	0.0132	0.0137	0.0146	0.0117	0.0123	0.0099	0.0088	0.0086	0.0100	0.0138	0.0147	0.0156	0.0147	0.0073	0.0100	0.0052	0.0079	0.0093	0.0093	0.0062	0.0093	0.0093	0.0101	0.0121
MH196482stellata	0.0175	0.0139	0.0139	0.0157	0.0157	0.0175	0.0157	0.0192	0.0157	0.0139	0.0183	0.0140	0.0139	0.0140	0.0087	0.0104	0.0087	0.0087	0.0104	0.0104	0.0105	0.0104	0.0122	0.0122	0.0135	0.0122	0.0122	0.0122	0.0122	0.0000
MH196480stellata	0.0184	0.0133	0.0133	0.0150	0.0150	0.0167	0.0150	0.0184	0.0150	0.0133	0.0179	0.0134	0.0133	0.0133	0.0083	0.0100	0.0083	0.0083	0.0100	0.0100	0.0102	0.0100	0.0116	0.0116	0.0133	0.0116	0.0116	0.0116	0.0121	0.0000	0.0000
MH196478stellata	0.0236	0.0181	0.0181	0.0200	0.0200	0.0218	0.0199	0.0236	0.0199	0.0181	0.0218	0.0181	0.0181	0.0181	0.0126	0.0144	0.0126	0.0126	0.0145	0.0128	0.0131	0.0145	0.0162	0.0162	0.0169	0.0162	0.0162	0.0162	0.0150	0.0036	0.0019	0.0018
MH196475stellata	0.0181	0.0144	0.0144	0.0162	0.0162	0.0181	0.0162	0.0199	0.0162	0.0144	0.0185	0.0144	0.0144	0.0144	0.0090	0.0108	0.0090	0.0090	0.0108	0.0108	0.0108	0.0108	0.0126	0.0126	0.0137	0.0126	0.0126	0.0126	0.0126	0.0000	0.0000	0.0000	0.0019

## Sheet: Caption
Table. Estimates of Evolutionary Divergence between Sequences
The number of base substitutions per site from between sequences are shown. Analyses were conducted using the Maximum Composite Likelihood model [1]. This analysis involved 34 nucleotide sequences. All ambiguous positions were removed for each sequence pair (pairwise deletion option). There were a total of 1525 positions in the final dataset. Evolutionary analyses were conducted in MEGA11 [2]
1. Tamura K., Nei M., and Kumar S. (2004). Prospects for inferring very large phylogenies by using the neighbor-joining method. Proceedings of the National Academy of Sciences (USA) 101:11030-11035.
2. Tamura K., Stecher G., and Kumar S. (2021). MEGA 11: Molecular Evolutionary Genetics Analysis Version 11. Molecular Biology and Evolution https://doi.org/10.1093/molbev/msab120.
Disclaimer: Although utmost care has been taken to ensure the correctness of the caption, the caption text is provided "as is" without any warranty of any kind. Authors advise the user to carefully check the caption prior to its use for any purpose and report any errors or problems to the authors immediately (www.megasoftware.net). In no event shall the authors and their employers be liable for a…
